# Supplementary material for: Antibiotic Resistance Changes in Gram-Positive Bacteria from Urine Cultures: Development Analysis in a Health Area of South-East Spain
Source: Antibiotics (Basel). 2023 Jun 30;12(7):1133. doi: 10.3390/antibiotics12071133 (PMC10376075; doi:10.3390/antibiotics12071133)
Supplement: Supplementary file 1 [file antibiotics-12-01133-s001.zip]

Archive with 1 entries (1 files):
- antibiotics-2443844-supplementary.pdf
